# Supplementary material for: Artificial Intelligence in Post-Liver Transplantation: A Scoping Review of Comparative Model Performance
Source: J Clin Med. 2026 Feb 13;15(4):1491. doi: 10.3390/jcm15041491 (PMC12941496; doi:10.3390/jcm15041491)
Supplement: Supplementary file 1 [file jcm-15-01491-s001.zip]

Archive with 1 entries (1 files):
- jcm-4129897-supplementary.pdf
